# Supplementary material for: Synthesis, In Silico Study, and In Vitro Antifungal Activity of New 5-(1,3-Diphenyl-1H-Pyrazol-4-yl)-4-Tosyl-4,5-Dihydrooxazoles
Source: Int J Mol Sci. 2024 May 7;25(10):5091. doi: 10.3390/ijms25105091 (PMC11120875; doi:10.3390/ijms25105091)
Supplement: Supplementary file 1 [file ijms-25-05091-s001.zip]

Archive with 1 entries (1 files):
- ijms-2931875-supplementary.pdf
